# Supplementary material for: Phosphorylation of Xenopus p31comet potentiates mitotic checkpoint exit
Source: Cell Cycle. 2015 Apr 18;14(24):3978–85. doi: 10.1080/15384101.2015.1033590 (PMC4825729; doi:10.1080/15384101.2015.1033590)
Supplement: 1033590_supplemental_files.zip [file kccy-14-24-1033590-s001.zip]

Archive with 1 entries (1 files):
- 1033590 supplemental files.pptx
